# Supplementary material for: Molecular mechanisms of skin wound healing in non-diabetic and diabetic mice in excision and pressure experimental wounds
Source: Cell Tissue Res. 2022 Apr 7;388(3):595–613. doi: 10.1007/s00441-022-03624-x (PMC9110453; doi:10.1007/s00441-022-03624-x)
Supplement: Supplementary file 1 — Supplementary file1 (XLSX 23 KB) [file 441_2022_3624_MOESM1_ESM.xlsx]

## Sheet: TableS1
RT2 PCR arrays compositions
PCR Array Catalog #:		PAMM-024Z	Angiogenesis
Position	Unigene	Refseq	Symbol	Description
A01	Mm.6645	NM_009652	Akt1	Thymoma viral proto-oncogene 1
A02	Mm.202665	NM_007447	Ang	Angiogenin, ribonuclease, RNase A family, 5
A03	Mm.309336	NM_009640	Angpt1	Angiopoietin 1
A04	Mm.439874	NM_007426	Angpt2	Angiopoietin 2
A05	Mm.4487	NM_008486	Anpep	Alanyl (membrane) aminopeptidase
A06	Mm.43133	NM_174991	Adgrb1	Brain-specific angiogenesis inhibitor 1
A07	Mm.4686	NM_011330	Ccl11	Chemokine (C-C motif) ligand 11
A08	Mm.290320	NM_011333	Ccl2	Chemokine (C-C motif) ligand 2
A09	Mm.21767	NM_009868	Cdh5	Cadherin 5
A10	Mm.4352	NM_009929	Col18a1	Collagen, type XVIII, alpha 1
A11	Mm.389135	NM_007734	Col4a3	Collagen, type IV, alpha 3
A12	Mm.1238	NM_009971	Csf3	Colony stimulating factor 3 (granulocyte)
B01	Mm.390287	NM_010217	Ctgf	Connective tissue growth factor
B02	Mm.21013	NM_008176	Cxcl1	Chemokine (C-X-C motif) ligand 1
B03	Mm.4979	NM_009140	Cxcl2	Chemokine (C-X-C motif) ligand 2
B04	Mm.4660	NM_009141	Cxcl5	Chemokine (C-X-C motif) ligand 5
B05	Mm.14543	NM_010104	Edn1	Endothelin 1
B06	Mm.15675	NM_010107	Efna1	Ephrin A1
B07	Mm.209813	NM_010111	Efnb2	Ephrin B2
B08	Mm.252481	NM_010113	Egf	Epidermal growth factor
B09	Mm.225297	NM_007932	Eng	Endoglin
B10	Mm.1415	NM_010137	Epas1	Endothelial PAS domain protein 1
B11	Mm.34533	NM_010144	Ephb4	Eph receptor B4
B12	Mm.290822	NM_001003817	Erbb2	V-erb-b2 erythroblastic leukemia viral oncogene homolog 2, neuro/glioblastoma derived oncogene homolog (avian)
C01	Mm.89048	NM_010168	F2	Coagulation factor II
C02	Mm.273188	NM_010171	F3	Coagulation factor III
C03	Mm.241282	NM_010197	Fgf1	Fibroblast growth factor 1
C04	Mm.473689	NM_008006	Fgf2	Fibroblast growth factor 2
C05	Mm.3403	NM_010204	Fgf6	Fibroblast growth factor 6
C06	Mm.6904	NM_008010	Fgfr3	Fibroblast growth factor receptor 3
C07	Mm.297978	NM_010216	Figf	C-fos induced growth factor
C08	Mm.389712	NM_010228	Flt1	FMS-like tyrosine kinase 1
C09	Mm.193099	NM_010233	Fn1	Fibronectin 1
C10	Mm.267078	NM_010427	Hgf	Hepatocyte growth factor
C11	Mm.3879	NM_010431	Hif1a	Hypoxia inducible factor 1, alpha subunit
C12	Mm.240327	NM_008337	Ifng	Interferon gamma
D01	Mm.268521	NM_010512	Igf1	Insulin-like growth factor 1
D02	Mm.222830	NM_008361	Il1b	Interleukin 1 beta
D03	Mm.1019	NM_031168	Il6	Interleukin 6
D04	Mm.227	NM_008402	Itgav	Integrin alpha V
D05	Mm.87150	NM_016780	Itgb3	Integrin beta 3
D06	Mm.22398	NM_013822	Jag1	Jagged 1
D07	Mm.285	NM_010612	Kdr	Kinase insert domain protein receptor
D08	Mm.46561	NM_010701	Lect1	Leukocyte cell derived chemotaxin 1
D09	Mm.277072	NM_008493	Lep	Leptin
D10	Mm.311337	NM_011951	Mapk14	Mitogen-activated protein kinase 14
D11	Mm.906	NM_010784	Mdk	Midkine
D12	Mm.280175	NM_008608	Mmp14	Matrix metallopeptidase 14 (membrane-inserted)
E01	Mm.131266	NM_021412	Mmp19	Matrix metallopeptidase 19
E02	Mm.29564	NM_008610	Mmp2	Matrix metallopeptidase 2
E03	Mm.4406	NM_013599	Mmp9	Matrix metallopeptidase 9
E04	Mm.258415	NM_008713	Nos3	Nitric oxide synthase 3, endothelial cell
E05	Mm.271745	NM_008737	Nrp1	Neuropilin 1
E06	Mm.266341	NM_010939	Nrp2	Neuropilin 2
E07	Mm.2675	NM_008808	Pdgfa	Platelet derived growth factor, alpha
E08	Mm.343951	NM_008816	Pecam1	Platelet/endothelial cell adhesion molecule 1
E09	Mm.4809	NM_008827	Pgf	Placental growth factor
E10	Mm.4183	NM_008873	Plau	Plasminogen activator, urokinase
E11	Mm.971	NM_008877	Plg	Plasminogen
E12	Mm.275434	NM_008969	Ptgs1	Prostaglandin-endoperoxide synthase 1
F01	Mm.254494	NM_007982	Ptk2	PTK2 protein tyrosine kinase 2
F02	Mm.982	NM_007901	S1pr1	Sphingosine-1-phosphate receptor 1
F03	Mm.250422	NM_008871	Serpine1	Serine (or cysteine) peptidase inhibitor, clade E, member 1
F04	Mm.2044	NM_011340	Serpinf1	Serine (or cysteine) peptidase inhibitor, clade F, member 1
F05	Mm.272920	NM_008541	Smad5	MAD homolog 5 (Drosophila)
F06	Mm.20944	NM_025367	Sphk1	Sphingosine kinase 1
F07	Mm.295194	NM_011532	Tbx1	T-box 1
F08	Mm.14313	NM_013690	Tek	Endothelial-specific receptor tyrosine kinase
F09	Mm.137222	NM_031199	Tgfa	Transforming growth factor alpha
F10	Mm.248380	NM_011577	Tgfb1	Transforming growth factor, beta 1
F11	Mm.18213	NM_009367	Tgfb2	Transforming growth factor, beta 2
F12	Mm.3992	NM_009368	Tgfb3	Transforming growth factor, beta 3
G01	Mm.197552	NM_009370	Tgfbr1	Transforming growth factor, beta receptor I
G02	Mm.4159	NM_011580	Thbs1	Thrombospondin 1
G03	Mm.26688	NM_011581	Thbs2	Thrombospondin 2
G04	Mm.4345	NM_011587	Tie1	Tyrosine kinase with immunoglobulin-like and EGF-like domains 1
G05	Mm.8245	NM_011593	Timp1	Tissue inhibitor of metalloproteinase 1
G06	Mm.206505	NM_011594	Timp2	Tissue inhibitor of metalloproteinase 2
G07	Mm.1293	NM_013693	Tnf	Tumor necrosis factor
G08	Mm.8983	NM_011614	Tnfsf12	Tumor necrosis factor (ligand) superfamily, member 12
G09	Mm.287977	NM_138302	Tymp	Thymidine phosphorylase
G10	Mm.282184	NM_009505	Vegfa	Vascular endothelial growth factor A
G11	Mm.15607	NM_011697	Vegfb	Vascular endothelial growth factor B
G12	Mm.1402	NM_009506	Vegfc	Vascular endothelial growth factor C
H01	Mm.328431	NM_007393	Actb	Actin, beta
H02	Mm.163	NM_009735	B2m	Beta-2 microglobulin
H03	Mm.309092	NM_008084	Gapdh	Glyceraldehyde-3-phosphate dehydrogenase
H04	Mm.3317	NM_010368	Gusb	Glucuronidase, beta
H05	Mm.2180	NM_008302	Hsp90ab1	Heat shock protein 90 alpha (cytosolic), class B member 1
H06	N/A	SA_00106	MGDC	Mouse Genomic DNA Contamination
H07	N/A	SA_00104	RTC	Reverse Transcription Control
H08	N/A	SA_00104	RTC	Reverse Transcription Control
H09	N/A	SA_00104	RTC	Reverse Transcription Control
H10	N/A	SA_00103	PPC	Positive PCR Control
H11	N/A	SA_00103	PPC	Positive PCR Control
H12	N/A	SA_00103	PPC	Positive PCR Control
PCR Array Catalog #:		PAMM-013Z	Extracellular Matrix and adhesion proteins
Position	Unigene	Refseq	Symbol	Description
A01	Mm.1421	NM_009621	Adamts1	A disintegrin-like and metallopeptidase (reprolysin type) with thrombospondin type 1 motif, 1
A02	Mm.339048	NM_175643	Adamts2	A disintegrin-like and metallopeptidase (reprolysin type) with thrombospondin type 1 motif, 2
A03	Mm.112933	NM_011782	Adamts5	A disintegrin-like and metallopeptidase (reprolysin type) with thrombospondin type 1 motif, 5 (aggrecanase-2)
A04	Mm.100582	NM_013906	Adamts8	A disintegrin-like and metallopeptidase (reprolysin type) with thrombospondin type 1 motif, 8
A05	Mm.423621	NM_009851	Cd44	CD44 antigen
A06	Mm.35605	NM_009864	Cdh1	Cadherin 1
A07	Mm.257437	NM_007664	Cdh2	Cadherin 2
A08	Mm.4658	NM_001037809	Cdh3	Cadherin 3
A09	Mm.184711	NM_009867	Cdh4	Cadherin 4
A10	Mm.470343	NM_007727	Cntn1	Contactin 1
A11	Mm.277735	NM_007742	Col1a1	Collagen, type I, alpha 1
A12	Mm.2423	NM_031163	Col2a1	Collagen, type II, alpha 1
B01	Mm.249555	NM_009930	Col3a1	Collagen, type III, alpha 1
B02	Mm.738	NM_009931	Col4a1	Collagen, type IV, alpha 1
B03	Mm.181021	NM_009932	Col4a2	Collagen, type IV, alpha 2
B04	Mm.389135	NM_007734	Col4a3	Collagen, type IV, alpha 3
B05	Mm.7281	NM_015734	Col5a1	Collagen, type V, alpha 1
B06	Mm.2509	NM_009933	Col6a1	Collagen, type VI, alpha 1
B07	Mm.390287	NM_010217	Ctgf	Connective tissue growth factor
B08	Mm.384762	NM_009818	Ctnna1	Catenin (cadherin associated protein), alpha 1
B09	Mm.34637	NM_009819	Ctnna2	Catenin (cadherin associated protein), alpha 2
B10	Mm.291928	NM_007614	Ctnnb1	Catenin (cadherin associated protein), beta 1
B11	Mm.3433	NM_007899	Ecm1	Extracellular matrix protein 1
B12	Mm.286375	NM_133918	Emilin1	Elastin microfibril interfacer 1
C01	Mm.2824	NM_009848	Entpd1	Ectonucleoside triphosphate diphosphohydrolase 1
C02	Mm.297992	NM_010180	Fbln1	Fibulin 1
C03	Mm.193099	NM_010233	Fn1	Fibronectin 1
C04	Mm.266790	NM_013500	Hapln1	Hyaluronan and proteoglycan link protein 1
C05	Mm.2168	NM_010406	Hc	Hemolytic complement
C06	Mm.435508	NM_010493	Icam1	Intercellular adhesion molecule 1
C07	Mm.5007	NM_008396	Itga2	Integrin alpha 2
C08	Mm.57035	NM_013565	Itga3	Integrin alpha 3
C09	Mm.31903	NM_010576	Itga4	Integrin alpha 4
C10	Mm.16234	NM_010577	Itga5	Integrin alpha 5 (fibronectin receptor alpha)
C11	Mm.96	NM_008399	Itgae	Integrin alpha E, epithelial-associated
C12	Mm.1618	NM_008400	Itgal	Integrin alpha L
D01	Mm.262106	NM_008401	Itgam	Integrin alpha M
D02	Mm.227	NM_008402	Itgav	Integrin alpha V
D03	Mm.22378	NM_021334	Itgax	Integrin alpha X
D04	Mm.263396	NM_010578	Itgb1	Integrin beta 1 (fibronectin receptor beta)
D05	Mm.1137	NM_008404	Itgb2	Integrin beta 2
D06	Mm.87150	NM_016780	Itgb3	Integrin beta 3
D07	Mm.213873	NM_001005608	Itgb4	Integrin beta 4
D08	Mm.303386	NM_008480	Lama1	Laminin, alpha 1
D09	Mm.256087	NM_008481	Lama2	Laminin, alpha 2
D10	Mm.42012	NM_010680	Lama3	Laminin, alpha 3
D11	Mm.27560	NM_008483	Lamb2	Laminin, beta 2
D12	Mm.435441	NM_008484	Lamb3	Laminin, beta 3
E01	Mm.1249	NM_010683	Lamc1	Laminin, gamma 1
E02	Mm.14126	NM_019471	Mmp10	Matrix metallopeptidase 10
E03	Mm.4561	NM_008606	Mmp11	Matrix metallopeptidase 11
E04	Mm.2055	NM_008605	Mmp12	Matrix metallopeptidase 12
E05	Mm.5022	NM_008607	Mmp13	Matrix metallopeptidase 13
E06	Mm.280175	NM_008608	Mmp14	Matrix metallopeptidase 14 (membrane-inserted)
E07	Mm.217116	NM_008609	Mmp15	Matrix metallopeptidase 15
E08	Mm.156952	NM_032006	Mmp1a	Matrix metallopeptidase 1a (interstitial collagenase)
E09	Mm.29564	NM_008610	Mmp2	Matrix metallopeptidase 2
E10	Mm.4993	NM_010809	Mmp3	Matrix metallopeptidase 3
E11	Mm.4825	NM_010810	Mmp7	Matrix metallopeptidase 7
E12	Mm.16415	NM_008611	Mmp8	Matrix metallopeptidase 8
F01	Mm.4406	NM_013599	Mmp9	Matrix metallopeptidase 9
F02	Mm.4974	NM_010875	Ncam1	Neural cell adhesion molecule 1
F03	Mm.433941	NM_010954	Ncam2	Neural cell adhesion molecule 2
F04	Mm.343951	NM_008816	Pecam1	Platelet/endothelial cell adhesion molecule 1
F05	Mm.236067	NM_015784	Postn	Periostin, osteoblast specific factor
F06	Mm.5245	NM_011345	Sele	Selectin, endothelial cell
F07	Mm.1461	NM_011346	Sell	Selectin, lymphocyte
F08	Mm.3337	NM_011347	Selp	Selectin, platelet
F09	Mm.8739	NM_011360	Sgce	Sarcoglycan, epsilon
F10	Mm.291442	NM_009242	Sparc	Secreted acidic cysteine rich glycoprotein
F11	Mm.379020	NM_009262	Spock1	Sparc/osteonectin, cwcv and kazal-like domains proteoglycan 1
F12	Mm.288474	NM_009263	Spp1	Secreted phosphoprotein 1
G01	Mm.289702	NM_009306	Syt1	Synaptotagmin I
G02	Mm.14455	NM_009369	Tgfbi	Transforming growth factor, beta induced
G03	Mm.4159	NM_011580	Thbs1	Thrombospondin 1
G04	Mm.26688	NM_011581	Thbs2	Thrombospondin 2
G05	Mm.2114	NM_013691	Thbs3	Thrombospondin 3
G06	Mm.8245	NM_011593	Timp1	Tissue inhibitor of metalloproteinase 1
G07	Mm.206505	NM_011594	Timp2	Tissue inhibitor of metalloproteinase 2
G08	Mm.4871	NM_011595	Timp3	Tissue inhibitor of metalloproteinase 3
G09	Mm.454219	NM_011607	Tnc	Tenascin C
G10	Mm.76649	NM_011693	Vcam1	Vascular cell adhesion molecule 1
G11	Mm.158700	NM_001081249	Vcan	Versican
G12	Mm.3667	NM_011707	Vtn	Vitronectin
H01	Mm.328431	NM_007393	Actb	Actin, beta
H02	Mm.163	NM_009735	B2m	Beta-2 microglobulin
H03	Mm.309092	NM_008084	Gapdh	Glyceraldehyde-3-phosphate dehydrogenase
H04	Mm.3317	NM_010368	Gusb	Glucuronidase, beta
H05	Mm.2180	NM_008302	Hsp90ab1	Heat shock protein 90 alpha (cytosolic), class B member 1
H06	N/A	SA_00106	MGDC	Mouse Genomic DNA Contamination
H07	N/A	SA_00104	RTC	Reverse Transcription Control
H08	N/A	SA_00104	RTC	Reverse Transcription Control
H09	N/A	SA_00104	RTC	Reverse Transcription Control
H10	N/A	SA_00103	PPC	Positive PCR Control
H11	N/A	SA_00103	PPC	Positive PCR Control
H12	N/A	SA_00103	PPC	Positive PCR Control
PCR Array Catalog #:		PAMM-031Z	Neurotrophins and growth factors
Position	Unigene	Refseq	Symbol	Description
A01	Mm.44245	NM_007407	Adcyap1r1	Adenylate cyclase activating polypeptide 1 receptor 1
A02	Mm.56897	NM_009711	Artn	Artemin
A03	Mm.19904	NM_007527	Bax	Bcl2-associated X protein
A04	Mm.257460	NM_009741	Bcl2	B-cell leukemia/lymphoma 2
A05	Mm.1442	NM_007540	Bdnf	Brain derived neurotrophic factor
A06	Mm.4880	NM_019626	Cbln1	Cerebellin 1 precursor protein
A07	Mm.3521	NM_009827	Cckar	Cholecystokinin A receptor
A08	Mm.271833	NM_011611	Cd40	CD40 antigen
A09	Mm.290924	NM_170786	Cntf	Ciliary neurotrophic factor
A10	Mm.425178	NM_016673	Cntfr	Ciliary neurotrophic factor receptor
A11	Mm.290689	NM_205769	Crh	Corticotropin releasing hormone
A12	Mm.316614	NM_198408	Crhbp	Corticotropin releasing hormone binding protein
B01	Mm.1892	NM_007762	Crhr1	Corticotropin releasing hormone receptor 1
B02	Mm.236081	NM_009953	Crhr2	Corticotropin releasing hormone receptor 2
B03	Mm.44065	NM_009987	Cx3cr1	Chemokine (C-X3-C) receptor 1
B04	Mm.1401	NM_009911	Cxcr4	Chemokine (C-X-C motif) receptor 4
B05	Mm.1626	NM_007987	Fas	Fas (TNF receptor superfamily member 6)
B06	Mm.473689	NM_008006	Fgf2	Fibroblast growth factor 2
B07	Mm.8846	NM_013518	Fgf9	Fibroblast growth factor 9
B08	Mm.265716	NM_010206	Fgfr1	Fibroblast growth factor receptor 1
B09	Mm.246513	NM_010234	Fos	FBJ osteosarcoma oncogene
B10	Mm.135965	NM_177798	Frs2	Fibroblast growth factor receptor substrate 2
B11	Mm.392206	NM_144939	Frs3	Fibroblast growth factor receptor substrate 3
B12	Mm.277680	NM_139149	Fus	Fusion, derived from t(12;16) malignant liposarcoma (human)
C01	Mm.6219	NM_008082	Galr1	Galanin receptor 1
C02	Mm.57149	NM_010254	Galr2	Galanin receptor 2
C03	Mm.4679	NM_010275	Gdnf	Glial cell line derived neurotrophic factor
C04	Mm.88367	NM_010279	Gfra1	Glial cell line derived neurotrophic factor family receptor alpha 1
C05	Mm.32619	NM_008115	Gfra2	Glial cell line derived neurotrophic factor family receptor alpha 2
C06	Mm.16520	NM_010280	Gfra3	Glial cell line derived neurotrophic factor family receptor alpha 3
C07	Mm.87312	NM_022023	Gmfb	Glia maturation factor, beta
C08	Mm.194536	NM_022024	Gmfg	Glia maturation factor, gamma
C09	Mm.4687	NM_008177	Grpr	Gastrin releasing peptide receptor
C10	Mm.10096	NM_010410	Hcrt	Hypocretin
C11	Mm.246595	NM_198959	Hcrtr1	Hypocretin (orexin) receptor 1
C12	Mm.335300	NM_198962	Hcrtr2	Hypocretin (orexin) receptor 2
D01	Mm.13849	NM_013560	Hspb1	Heat shock protein 1
D02	Mm.874	NM_010548	Il10	Interleukin 10
D03	Mm.379327	NM_008348	Il10ra	Interleukin 10 receptor, alpha
D04	Mm.222830	NM_008361	Il1b	Interleukin 1 beta
D05	Mm.896	NM_008362	Il1r1	Interleukin 1 receptor, type I
D06	Mm.1019	NM_031168	Il6	Interleukin 6
D07	Mm.2856	NM_010559	Il6ra	Interleukin 6 receptor, alpha
D08	Mm.4364	NM_010560	Il6st	Interleukin 6 signal transducer
D09	Mm.4964	NM_008501	Lif	Leukemia inhibitory factor
D10	Mm.149720	NM_013584	Lifr	Leukemia inhibitory factor receptor
D11	Mm.27578	NM_019791	Maged1	Melanoma antigen, family D, 1
D12	Mm.426053	NM_008560	Mc2r	Melanocortin 2 receptor
E01	Mm.24001	NM_025282	Mef2c	Myocyte enhancer factor 2C
E02	Mm.2064	NM_013603	Mt3	Metallothionein 3
E03	Mm.2444	NM_010849	Myc	Myelocytomatosis oncogene
E04	Mm.255596	NM_010897	Nf1	Neurofibromatosis 1
E05	Mm.1259	NM_013609	Ngf	Nerve growth factor
E06	Mm.283893	NM_033217	Ngfr	Nerve growth factor receptor (TNFR superfamily, member 16)
E07	Mm.90787	NM_009750	Ngfrap1	Nerve growth factor receptor (TNFRSF16) associated protein 1
E08	Mm.487342	NM_008703	Nmbr	Neuromedin B receptor
E09	Mm.445915	NM_018787	Npff	Neuropeptide FF-amide peptide precursor
E10	Mm.447881	NM_133192	Npffr2	Neuropeptide FF receptor 2
E11	Mm.154796	NM_023456	Npy	Neuropeptide Y
E12	Mm.5112	NM_010934	Npy1r	Neuropeptide Y receptor Y1
F01	Mm.1433	NM_008731	Npy2r	Neuropeptide Y receptor Y2
F02	Mm.8509	NM_010936	Nr1i2	Nuclear receptor subfamily 1, group I, member 2
F03	Mm.153432	NM_178591	Nrg1	Neuregulin 1
F04	Mm.443874	NM_032002	Nrg4	Neuregulin 4
F05	Mm.267570	NM_008742	Ntf3	Neurotrophin 3
F06	Mm.20344	NM_198190	Ntf5	Neurotrophin 5
F07	Mm.80682	NM_001033124	Ntrk1	Neurotrophic tyrosine kinase, receptor, type 1
F08	Mm.130054	NM_008745	Ntrk2	Neurotrophic tyrosine kinase, receptor, type 2
F09	Mm.301712	NM_018766	Ntsr1	Neurotensin receptor 1
F10	Mm.57059	NM_008919	Npy4r	Pancreatic polypeptide receptor 1
F11	Mm.86487	NM_008954	Pspn	Persephin
F12	Mm.4630	NM_008964	Ptger2	Prostaglandin E receptor 2 (subtype EP2)
G01	Mm.277406	NM_009283	Stat1	Signal transducer and activator of transcription 1
G02	Mm.293120	NM_019963	Stat2	Signal transducer and activator of transcription 2
G03	Mm.473190	NM_011486	Stat3	Signal transducer and activator of transcription 3
G04	Mm.1550	NM_011487	Stat4	Signal transducer and activator of transcription 4
G05	Mm.8055	NM_009313	Tacr1	Tachykinin receptor 1
G06	Mm.425970	NM_019678	Tfg	Trk-fused gene
G07	Mm.137222	NM_031199	Tgfa	Transforming growth factor alpha
G08	Mm.248380	NM_011577	Tgfb1	Transforming growth factor, beta 1
G09	Mm.3248	NM_009365	Tgfb1i1	Transforming growth factor beta 1 induced transcript 1
G10	Mm.3597	NM_019548	Tro	Trophinin
G11	Mm.222	NM_011640	Trp53	Transformation related protein 53
G12	Mm.377116	NM_021290	Ucn	Urocortin
H01	Mm.328431	NM_007393	Actb	Actin, beta
H02	Mm.163	NM_009735	B2m	Beta-2 microglobulin
H03	Mm.309092	NM_008084	Gapdh	Glyceraldehyde-3-phosphate dehydrogenase
H04	Mm.3317	NM_010368	Gusb	Glucuronidase, beta
H05	Mm.2180	NM_008302	Hsp90ab1	Heat shock protein 90 alpha (cytosolic), class B member 1
H06	N/A	SA_00106	MGDC	Mouse Genomic DNA Contamination
H07	N/A	SA_00104	RTC	Reverse Transcription Control
H08	N/A	SA_00104	RTC	Reverse Transcription Control
H09	N/A	SA_00104	RTC	Reverse Transcription Control
H10	N/A	SA_00103	PPC	Positive PCR Control
H11	N/A	SA_00103	PPC	Positive PCR Control
H12	N/A	SA_00103	PPC	Positive PCR Control
