# Supplementary material for: Molecular mechanisms of skin wound healing in non-diabetic and diabetic mice in excision and pressure experimental wounds
Source: Cell Tissue Res. 2022 Apr 7;388(3):595–613. doi: 10.1007/s00441-022-03624-x (PMC9110453; doi:10.1007/s00441-022-03624-x)
Supplement: Supplementary file 2 — Supplementary file2 (XLSX 19 KB) [file 441_2022_3624_MOESM2_ESM.xlsx]

## Sheet: TableS1
Genes regulated by ≥ 3 fold change
db/db-intact vs C57BL/6J-intact												db/db-intact vs C57BL/6J-intact
Overexpressed												Underexpressed
Gene Symbol	Fold Regulation			Gene Symbol	Fold Regulation			Gene Symbol	Fold Regulation			Gene Symbol	Fold Regulation
Akt1	3.33	A		Tek	7.09			Mmp1a	13.50	A		Mmp13	-4.05	A
Angpt1	3.13			Tgfb1	3.38 / 3.48	A		Mmp2	6.81	A
Angpt2	3.74			Tgfbr1	4.06	A		Ncam1	11.82
Anpep	6.42	A		Thbs2	4.61	A		Selp	10.78
Ccl11	5.19			Tie1	6.33			Sgce	8.48
Cdh5	13.76			Timp2	8.88 / 8.12	A		Sparc	7.84
Ctgf	11.05	A		Tnf	3.23			Spp1	6.33	A
Cxcl2	3.08			Tnfsf12	3.18			Thbs2	5.18	A
Egf	4.10			Adamts1	5.12	A		Thbs3	7.10	A
Eng	6.68			Adamts2	11.90	A		Timp3	3.35
Epas1	6.39	A		Adamts5	12.53	A		Vcan	4.17	A
F3	7.58	A		Col1a1	5.24			Vtn	8.45
Fgf1	14.34	A		Col3a1	4.91			Adcyap1r1	3.27
Fgf2	9.32 / 4.36			Col4a1	14.25	A		Bcl2	5.19
Fn1	8.85	A		Col4a2	18.46	A		Cntfr	3.30
Hgf	6.81			Col5a1	17.99	A		Cxcr4	10.04
Igf1	8.34	A		Col6a1	15.74	A		Fas	3.39
Itgav	3.68	A		Ctgf	8.14	A		Fgfr1	3.66
Itgb3	5.30 / 6.60			Ecm1	6.18	A		Gfra1	3.43
Kdr	26.73	A		Emilin1	3.26			Gfra3	7.03
Lep	62.41	A		Entpd1	4.56			Hspb1	4.31
Mdk	6.42			Fn1	11.18	A		Il10ra	4.48
Mmp14	5.41 / 7.25	A		Icam1	4.21	A		Il6ra	4.96	A
Mmp19	34.69	A		Itga4	5.47			Il6st	3.67	A
Mmp2	6.98	A		Itga5	8.90	A		Maged1	4.70	A
Nrp1	12.67	A		Itgam	17.41	A		Mc2r	7.95
Nrp2	3.41	A		Itgax	29.54	A		Mef2c	11.01	A
Pdgfa	3.67			Itgb1	3.47			Mt3	7.48
Pecam1	13.56 / 20.23	A		Itgb2	19.67	A		Npy1r	3.17
Plau	5.61			Lama2	11.75			Ntrk2	4.86
Ptk2	3.11	A		Lamb2	3.85	A		Tfg	3.91	A
S1pr1	15.93	A		Lamc1	5.61	A		Tgfb1i1	3.17	A
Serpine1	49.88	A		Mmp11	5.06	A
Serpinf1	17.57	A		Mmp12	43.21	A
C57BL/6J excision vs intaact												C57BL/6J excision vs intaact
Over-expressed												Under-expressed
Gene Symbol	Fold Regulation											Gene Symbol	Fold Regulation
Cxcl5	12.43											Akt1	-16.50
Nrp1	4.58											Col18a1	-7.50
Adamts2	3.86											Efna1	-3.73
Cntn1	39.74											Efnb2	-18.49
Lama1	3.64											Egf	-3.45
Mmp12	36.01	A										Epas1	-4.31
Mmp9	29.90	A										Erbb2	-6.29
Spp1	31.88	A										Fgfr3	-4.97	A
Timp1	4.66											Mmp14	-7.78 / -3.61
Fas	3.61											Ptgs1	-3.01
Fgf2	3.99											Ptk2	-3.86
Frs3	3.59											Tbx1	-4.17	A
Galr2	17.31											Tgfb2	-3.29
Il1b	11.20											Thbs1	-6.46
Mef2c	11.14											Ecm1	-7.71
Mt3	8.18											Icam1	-3.29
Nrg1	4.11											Itgb4	-10.59	A
Ntf5	13.87											Lama3	-4.32
												Lamb3	-3.48
												Sparc	-13.66	A
												Tgfbi	-6.98	A
												Fos	-3.29
												Il6ra	-3.86
C57BL/6J pressure vs intact												C57BL/6J pressure vs intact
Over-expressed												Under-expressed
Gene Symbol	Fold Regulation			Gene Symbol	Fold Regulation							Gene Symbol	Fold Regulation
Ang	13.11			Entpd1	6.32							Efnb2	-3.27
Ccl2	6.05	A		Fn1	12.27	A						Tbx1	-6.37	A
Cdh5	5.79			Itga4	5.71							Itgb4	-5.64	A
Cxcl1	4.30			Itga5	5.56							Lamb3	-3.30
Cxcl2	10.66	A		Itgae	5.62							Crhr2	-4.99
Cxcl5	345.88	A		Itgal	12.87							Ntf3	-3.27
Epas1	3.60	A		Itgam	8.19
F3	3.52	A		Itgax	5.99
Fgf2	4.02			Itgb1	3.05
Fn1	9.74	A		Itgb2	7.15
Hif1a	5.30	A		Mmp10	18.89
Il1b	23.99	A		Mmp11	4.93	A
Itgb3	6.91 / 11.15			Mmp12	28.37	A
Kdr	9.41			Mmp13	11.05	A
Mdk	14.41	A		Mmp14	3.21	A
Mmp19	7.39			Mmp2	9.38	A
Mmp2	8.05	A		Mmp3	16.74	A
Mmp9	19.45	A		Mmp8	4.14
Nrp1	5.19	A		Mmp9	13.27	A
Pecam1	5.72 / 8.73	A		Postn	9.34	A
S1pr1	5.56			Sele	3.35
Serpine1	12.44			Selp	24.52	A
Serpinf1	9.99	A		Sgce	3.92
Tek	3.66			Sparc	6.79
Thbs2	13.38	A		Spp1	77.29	A
Tie1	5.97			Tgfbi	3.29
Timp1	39.01 / 36.27	A		Thbs2	14.46	A
Timp2	10.37 / 9.60	A		Thbs3	3.12
Adamts2	9.86	A		Tnc	31.37	A
Adamts5	4.04			Vcam1	6.68
Col1a1	8.00			Cxcr4	5.22
Col3a1	27.17			Il10ra	3.77
Col4a1	3.34	A		Il1b	38.93	A
Col4a2	3.11			Mef2c	3.16
Col5a1	24.89	A		Mt3	3.80
Col6a1	12.11	A		Nrg4	4.79
Ecm1	5.91	A		Stat4	3.28
Emilin1	10.42
db/db excision vs intact												db/db excision vs intact
Over-expressed												Under-expressed
Gene Symbol	Fold Regulation											Gene Symbol	Fold Regulation
Cxcl2	5.40	A										Efna1	-3.01	A
Cxcl5	6.81											Efnb2	-3.93	A
Il1b	4.88											Erbb2	-3.44	A
Mmp9	3.04 / 3.15											Fgfr3	-5.65	A
Timp1	10.69 / 11.92											Jag1	-3.43
Tnc	4.21											Lep	-6.74	A
Il1b	5.76											Mdk	-3.45
												Mmp19	-4.47	A
												Pdgfa	-3.76
												Plau	-3.92
												Sphk1	-3.64
												Tbx1	-8.92	A
												Tgfbr1	-3.62	A
												Tnf	-3.10
												Cdh1	-3.89	A
												Col4a1	-4.14
												Col4a2	-3.96	A
												Icam1	-3.11	A
												Itga2	-5.00
												Itga3	-5.78	A
												Itgax	-5.05	A
												Itgb2	-4.14	A
												Itgb4	-4.99	A
												Lama3	-6.50	A
												Lamb3	-5.41	A
												Mmp12	-5.20	A
												Mmp1a	-6.34
												Cntf	-3.49
												Cntfr	-5.83
												Cxcr4	-3.13
												Fos	-3.06	A
												Il6ra	-5.60	A
												Mc2r	-6.96
												Myc	-5.92	A
												Ngfr	-3.42
												Nrg4	-6.75
db/db pressure vs intact												db/db pressure vs intact
Over-expressed												Under-expressed
Gene Symbol	Fold Regulation			Gene Symbol	Fold Regulation							Gene Symbol	Fold Regulation
Ang	61.37	A		Thbs2	6.74							Tbx1	-5.29	A
Angpt1	3.85			Timp1	28.95 / 12.96	A						Col4a2	-3.34
Anpep	3.18			Timp2	6.70							Itga3	-4.05	A
Ccl11	4.91	A		Tnfsf12	3.20	A						Itgb4	-8.48	A
Ccl2	7.39	A		Vegfb	4.65	A						Lama3	-5.04	A
Col18a1	5.36	A		Col3a1	10.87							Lamb3	-4.67	A
Csf3	12.47			Hc	3.39							Mmp15	-3.41
Cxcl1	19.79			Itgal	6.04							Ncam1	-5.35
Cxcl2	10.44	A		Mmp10	5.10							Timp3	-4.47
Cxcl5	172.69	A		Mmp12	3.13							Bcl2	-3.10
Flt1	3.36			Mmp13	11.27	A						Cntf	-5.20
Fn1	6.66			Mmp3	9.05							Cntfr	-8.15
Hif1a	12.52	A		Mmp8	3.19							Crhr2	-4.74
Il1b	13.02	A		Mmp9	7.36	A						Fgfr1	-3.06
Il6	9.82 / 8.00			Postn	4.00							Fos	-4.22	A
Itgb3	3.11	A		Spp1	56.63							Gfra3	-8.65
Mdk	5.72	A		Tnc	5.40							Hspb1	-5.60
Mmp2	3.81			Vcam1	4.46							Il6ra	-5.77	A
Mmp9	45.37	A		Artn	4.28							Mef2c	-4.01	A
Plau	5.08	A		Cd40	3.06							Myc	-3.72	A
Tgfa	7.54 / 4.40			Il1b	10.31	A						Nf1	-3.35
Tgfb3	6.37	A		Nrg1	6.64							Ngfr	-6.73
Thbs1	4.01			Ptger2	3.54							Npff	-3.99
												Npy1r	-3.31
												Tfg	-3.56	A
												Ucn	-4.37
Note:
Duplicate values refer to genes duplicated in the different RT2 PCR array plates
Letter A is a comment added by the Qiagen analysis software, stating that This gene's average threshold cycle is relatively high (> 30) in either the control or the test sample, and is reasonably low in the other sample (< 30).
