# Supplementary material for: Molecular mechanisms of skin wound healing in non-diabetic and diabetic mice in excision and pressure experimental wounds
Source: Cell Tissue Res. 2022 Apr 7;388(3):595–613. doi: 10.1007/s00441-022-03624-x (PMC9110453; doi:10.1007/s00441-022-03624-x)
Supplement: Supplementary file 3 — Supplementary file3 (XLSX 15 KB) [file 441_2022_3624_MOESM3_ESM.xlsx]

## Sheet: TableS2
UPREGULATED												DOWNREGULATED
Excision					Pressure							Excision					Pressure
C57BL/6J	db/db	Common	Only C57BL/6J	Only db/db	C57BL/6J	db/db	Common	Only C57BL/6J	Only db/db			C57BL/6J	db/db	Common	Only C57BL/6J	Only db/db	C57BL/6J	db/db	Common	Only C57BL/6J	Only db/db
Cxcl5	Cxcl2	Cxcl5	Nrp1	Cxcl2	Ang	Ang	Ang	Cdh5	Angpt1			Akt1	Efna1	Efna1	Akt1	Jag1	Efnb2	Tbx1	Tbx1	Efnb2	Col4a2
Nrp1	Cxcl5	Il1b	Adamts2	Mmp9	Ccl2	Angpt1	Ccl2	Epas1	Anpep			Col18a1	Efnb2	Efnb2	Col18a1	Lep	Tbx1	Col4a2	Itgb4	Ntf3	Itga3
Adamts2	Il1b		Cntn1	Timp1	Cdh5	Anpep	Cxcl1	F3	Ccl11			Efna1	Erbb2	Erbb2	Egf	Mdk	Itgb4	Itga3	Lamb3		Lama3
Cntn1	Mmp9		Lama1	Tnc	Cxcl1	Ccl11	Cxcl2	Fgf2	Col18a1			Efnb2	Fgfr3	Fgfr3	Epas1	Mmp19	Lamb3	Itgb4	Crhr2		Mmp15
Lama1	Timp1		Mmp12		Cxcl2	Ccl2	Cxcl5	Kdr	Csf3			Egf	Jag1	Tbx1	Mmp14	Pdgfa	Crhr2	Lama3			Ncam1
Mmp12	Tnc		Mmp9		Cxcl5	Col18a1	Fn1	Mmp19	Flt1			Epas1	Lep	Icam1	Ptgs1	Plau	Ntf3	Lamb3			Timp3
Mmp9			Spp1		Epas1	Csf3	Hif1a	Nrp1	Il6			Erbb2	Mdk	Itgb4	Ptk2	Sphk1		Mmp15			Bcl2
Spp1			Timp1		F3	Cxcl1	Il1b	Pecam1	Plau			Fgfr3	Mmp19	Lama3	Tgfb2	Tgfbr1		Ncam1			Cntf
Timp1			Fas		Fgf2	Cxcl2	Itgb3	S1pr1	Tgfa			Mmp14	Pdgfa	Lamb3	Thbs1	Tnf		Timp3			Cntfr
Fas			Fgf2		Fn1	Cxcl5	Mdk	Serpine1	Tgfb3			Ptgs1	Plau	Fos	Ecm1	Cdh1		Bcl2			Fgfr1
Fgf2			Frs3		Hif1a	Flt1	Mmp2	Serpinf1	Thbs1			Ptk2	Sphk1		Sparc	Col4a1		Cntf			Fos
Frs3			Galr2		Il1b	Fn1	Mmp9	Tek	Tnfsf12			Tbx1	Tbx1		Tgfbi	Col4a2		Cntfr			Gfra3
Galr2			Mef2c		Itgb3	Hif1a	Thbs2	Tie1	Vegfb			Tgfb2	Tgfbr1		Il6ra	Itga2		Crhr2			Hspb1
Il1b			Mt3		Kdr	Il1b	Timp1	Adamts2	Hc			Thbs1	Tnf			Itga3		Fgfr1			Il6ra
Mef2c			Nrg1		Mdk	Il6	Timp2	Adamts5	Artn			Ecm1	Cdh1			Itgax		Fos			Mef2c
Mt3			Ntf5		Mmp19	Itgb3	Col3a1	Col1a1	Cd40			Icam1	Col4a1			Itgb2		Gfra3			Myc
Nrg1					Mmp2	Mdk	Itgal	Col4a1	Nrg1			Itgb4	Col4a2			Mmp12		Hspb1			Nf1
Ntf5					Mmp9	Mmp2	Mmp10	Col4a2	Ptger2			Lama3	Icam1			Mmp1a		Il6ra			Ngfr
					Nrp1	Mmp9	Mmp12	Col5a1				Lamb3	Itga2			Cntf		Mef2c			Npff
					Pecam1	Plau	Mmp13	Col6a1				Sparc	Itga3			Cntfr		Myc			Npy1r
					S1pr1	Tgfa	Mmp3	Ecm1				Tgfbi	Itgax			Cxcr4		Nf1			Tfg
					Serpine1	Tgfb3	Mmp8	Emilin1				Fos	Itgb2			Il6ra		Ngfr			Ucn
					Serpinf1	Thbs1	Postn	Entpd1				Il6ra	Itgb4			Mc2r		Npff
					Tek	Thbs2	Spp1	Itga4					Lama3			Myc		Npy1r
					Thbs2	Timp1	Tnc	Itga5					Lamb3			Ngfr		Tfg
					Tie1	Timp2	Vcam1	Itgae					Mmp12			Nrg4		Ucn
					Timp1	Tnfsf12		Itgam					Mmp1a
					Timp2	Vegfb		Itgax					Cntf
					Adamts2	Col3a1		Itgb1					Cntfr
					Adamts5	Hc		Itgb2					Cxcr4
					Col1a1	Itgal		Mmp11					Fos
					Col3a1	Mmp10		Mmp14					Il6ra
					Col4a1	Mmp12		Sele					Mc2r
					Col4a2	Mmp13		Selp					Myc
					Col5a1	Mmp3		Sgce					Ngfr
					Col6a1	Mmp8		Sparc					Nrg4
					Ecm1	Mmp9		Tgfbi
					Emilin1	Postn		Thbs3
					Entpd1	Spp1		Cxcr4
					Fn1	Tnc		Il10ra
					Itga4	Vcam1		Mef2c
					Itga5	Artn		Mt3
					Itgae	Cd40		Nrg4
					Itgal	Il1b		Stat4
					Itgam	Nrg1
					Itgax	Ptger2
					Itgb1
					Itgb2
					Mmp10
					Mmp11
					Mmp12
					Mmp13
					Mmp14
					Mmp2
					Mmp3
					Mmp8
					Mmp9
					Postn
					Sele
					Selp
					Sgce
					Sparc
					Spp1
					Tgfbi
					Thbs2
					Thbs3
					Tnc
					Vcam1
					Cxcr4
					Il10ra
					Il1b
					Mef2c
					Mt3
					Nrg4
					Stat4
