# Supplementary material for: Molecular mechanisms of skin wound healing in non-diabetic and diabetic mice in excision and pressure experimental wounds
Source: Cell Tissue Res. 2022 Apr 7;388(3):595–613. doi: 10.1007/s00441-022-03624-x (PMC9110453; doi:10.1007/s00441-022-03624-x)
Supplement: Supplementary file 4 — Supplementary file4 (XLSX 42 KB) [file 441_2022_3624_MOESM4_ESM.xlsx]

## Sheet: TableS3
Common genes
Panther
description	annotation_id	genes_found	input_size	term_genes	genes_universe	relative_enrichment	pval	pval_adj	genes
Alzheimer disease-presenilin pathway	P00004	5	26	24	72797	5833092948717940	1.63e-08	1.31e-07	Mmp9,Mmp8,Mmp2,Mmp13,Mmp12
Plasminogen activating cascade	P00050	3	26	5	72797	1.67993e+16	4040000	16200000	Mmp8,Mmp3,Mmp13
Integrin signalling pathway	P00034	3	26	61	72797	1.37699e+16	14400000000	0.0383	Col3a1,Itgb3,Fn1
Inflammation mediated by chemokine and cytokine signaling pathway	P00031	2	26	90	72797	6221965811965810	0.000481837	0.000963674	Ccl2,Il1b
Blood coagulation	P00011	1	26	5	72797	5599769230769230	0.00178456	0.0028553000000000003	Itgb3
Hypoxia response via HIF activation	P00030	1	26	16	72797	1.74993e+16	0.00569982	0.00759977	Hif1a
VEGF signaling pathway	P00056	1	26	45	72797	6221965811965810	0.0159512	0.01823	Hif1a
Angiogenesis	P00005	1	26	77	72797	3.63621e+16	0.0271452	0.0271452	Hif1a
Reactome
description	annotation_id	genes_found	input_size	term_genes	genes_universe	relative_enrichment	pval	pval_adj	genes
Extracellular matrix organization	R-MMU-1474244	13	26	132	72797	2757462121212120	1.26998e-24	1.19378e-11	Col3a1,Tnc,Timp1,Spp1,Mmp9,Mmp8,Mmp3,Mmp2,Mmp13,Mmp10,Mmp12,Itgb3,Fn1
Degradation of the extracellular matrix	R-MMU-1474228	11	26	63	72797	4.88869e+16	6.18535e-23	2.90711e-21	Col3a1,Timp1,Spp1,Mmp9,Mmp8,Mmp3,Mmp2,Mmp13,Mmp10,Mmp12,Fn1
Collagen degradation	R-MMU-1442490	8	26	32	72797	6999711538461530	8.35971e-17	0.000261938	Col3a1,Mmp9,Mmp8,Mmp3,Mmp2,Mmp13,Mmp10,Mmp12
Activation of Matrix Metalloproteinases	R-MMU-1592389	7	26	20	72797	9799596153846150	0.000236581	5.55965e-14	Timp1,Mmp9,Mmp8,Mmp3,Mmp2,Mmp13,Mmp10
Signal Transduction	R-MMU-162582	12	26	1015	72797	3310208412277370	4.08646	7.68254e-10	Col3a1,Thbs2,Spp1,Cxcl5,Cxcl2,Mmp9,Mmp3,Mmp2,Itgb3,Hif1a,Cxcl1,Fn1
Integrin cell surface interactions	R-MMU-216083	5	26	50	72797	2799884615384610	8.09375e-07	1.26802e-05	Col3a1,Tnc,Spp1,Itgb3,Fn1
ECM proteoglycans	R-MMU-3000178	4	26	28	72797	3999835164835160	2.60098e-05	0.000349275	Col3a1,Tnc,Itgb3,Fn1
Assembly of collagen fibrils and other multimeric structures	R-MMU-2022090	4	26	35	72797	3199868131868130	6.64016e-05	6.93528e+06	Col3a1,Mmp9,Mmp3,Mmp13
Signaling by Receptor Tyrosine Kinases	R-MMU-9006934	6	26	277	72797	6064732018883640	6.20907e-05	0.000729566	Col3a1,Thbs2,Spp1,Mmp9,Itgb3,Fn1
Collagen formation	R-MMU-1474290	4	26	42	72797	2666556776556770	0.000141707	0.00133204	Col3a1,Mmp9,Mmp3,Mmp13
Post-translational protein phosphorylation	R-MMU-8957275	4	26	57	72797	1.96483e+16	4.98283e+07	4.25806e+08	Tnc,Timp1,Spp1,Fn1
Regulation of Insulin-like Growth Factor (IGF) transport and uptake by Insulin-like Growth Factor Binding Proteins (IGFBPs)	R-MMU-381426	4	26	60	72797	1.86659e+16	0.000614678	0.00481498	Tnc,Timp1,Spp1,Fn1
Chemokine receptors bind chemokines	R-MMU-380108	3	26	11	72797	7636048951048950	6.65982e+07	4.81556e+08	Cxcl5,Cxcl2,Cxcl1
Post-translational protein modification	R-MMU-597592	6	26	494	72797	3.40067e+16	0.00194398	0.0130524	Tnc,Timp1,Thbs2,Spp1,Hif1a,Fn1
Metabolism of proteins	R-MMU-392499	6	26	585	72797	2.87168e+16	0.00527214	0.0330387	Tnc,Timp1,Thbs2,Spp1,Hif1a,Fn1
Non-integrin membrane-ECM interactions	R-MMU-3000171	3	26	27	72797	3.11098e+16	0.0117614	0.0069098	Col3a1,Itgb3,Fn1
Immune System	R-MMU-168256	6	26	754	72797	2.22802e+16	0.0233573	12915200000	Col3a1,Cxcl2,Mmp9,Mmp8,Il1b,Cxcl1
Signaling by PDGF	R-MMU-186797	3	26	38	72797	2210435222672060	0.0338327	0.176682	Col3a1,Thbs2,Spp1
Nervous system development	R-MMU-9675108	4	26	175	72797	6399736263736260	4628340000	21753200000	Col3a1,Mmp9,Mmp2,Itgb3
Axon guidance	R-MMU-422475	4	26	174	72797	6436516357206010	0.0452364	0.223801	Col3a1,Mmp9,Mmp2,Itgb3
Peptide ligand-binding receptors	R-MMU-375276	3	26	48	72797	1.74993e+16	0.0692017	3.0976e+10	Cxcl5,Cxcl2,Cxcl1
Extra-nuclear estrogen signaling	R-MMU-9009391	3	26	51	72797	1.64699e+16	0.0832621	3.55756e+10	Mmp9,Mmp3,Mmp2
Innate Immune System	R-MMU-168249	5	26	509	72797	2.75038e+16	9.54828e+08	0.390234	Cxcl2,Mmp9,Mmp8,Il1b,Cxcl1
Developmental Biology	R-MMU-1266738	4	26	217	72797	5161077632045370	1.09048e+10	42710400000	Col3a1,Mmp9,Mmp2,Itgb3
Platelet degranulation	R-MMU-114608	3	26	61	72797	1.37699e+16	14355400000	0.539763	Timp1,Itgb3,Fn1
Response to elevated platelet cytosolic Ca2+	R-MMU-76005	3	26	66	72797	1.27267e+16	1.82308e+10	0.659112	Timp1,Itgb3,Fn1
Neutrophil degranulation	R-MMU-6798695	4	26	251	72797	4461967514557150	0.194332	0.676563	Cxcl2,Mmp9,Mmp8,Cxcl1
GPCR downstream signalling	R-MMU-388396	4	26	262	72797	42746330005872	0.230324	0.077323	Cxcl5,Cxcl2,Mmp3,Cxcl1
Signaling by GPCR	R-MMU-372790	4	26	273	72797	4.1024e+16	27104000000	0.878543	Cxcl5,Cxcl2,Mmp3,Cxcl1
ESR-mediated signaling	R-MMU-8939211	3	26	89	72797	9437813310285220	44998000000	140994000000	Mmp9,Mmp3,Mmp2
Class A/1 (Rhodopsin-like receptors)	R-MMU-373076	3	26	105	72797	799967032967033	0.739971	2.24378	Cxcl5,Cxcl2,Cxcl1
Signaling by Nuclear Receptors	R-MMU-9006931	3	26	115	72797	7304046822742470	9723160000	2.76963	Mmp9,Mmp3,Mmp2
EPH-ephrin mediated repulsion of cells	R-MMU-3928665	2	26	13	72797	4.30751e+16	0.954414	2.80359	Mmp9,Mmp2
p130Cas linkage to MAPK signaling for integrins	R-MMU-372708	2	26	14	72797	3999835164835160	1.11324	2.98984	Itgb3,Fn1
GRB2:SOS provides linkage to MAPK signaling for Integrins	R-MMU-354194	2	26	14	72797	3999835164835160	1.11324	2.98984	Itgb3,Fn1
Syndecan interactions	R-MMU-3000170	2	26	15	72797	3.73318e+16	1.28422	317676000000	Itgb3,Fn1
Molecules associated with elastic fibres	R-MMU-2129379	2	26	15	72797	3.73318e+16	1.28422	317676000000	Itgb3,Fn1
GPCR ligand binding	R-MMU-500792	3	26	125	72797	6719723076923070	1.24834	3.25956	Cxcl5,Cxcl2,Cxcl1
MET activates PTK2 signaling	R-MMU-8874081	2	26	16	72797	3.49986e+16	1.46736	3.53672e+11	Col3a1,Fn1
G alpha (i) signalling events	R-MMU-418594	3	26	137	72797	6131134194272880	1.64231	3.85944	Cxcl5,Cxcl2,Cxcl1
Elastic fibre formation	R-MMU-1566948	2	26	18	72797	3110982905982900	1.87006	4.28746	Itgb3,Fn1
Platelet activation, signaling and aggregation	R-MMU-76002	3	26	149	72797	5637351574599890	2.11054	472360000000	Timp1,Itgb3,Fn1
Integrin signaling	R-MMU-354192	2	26	25	72797	2.23991e+16	3.66116	78215600000	Itgb3,Fn1
MET promotes cell motility	R-MMU-8875878	2	26	25	72797	2.23991e+16	3.66116	78215600000	Col3a1,Fn1
Platelet Aggregation (Plug Formation)	R-MMU-76009	2	26	29	72797	1930954907161800	4.95041	0.000103409	Itgb3,Fn1
MAP2K and MAPK activation	R-MMU-5674135	2	26	31	72797	1806377171215880	5.66732	0.00011581	Itgb3,Fn1
EPH-Ephrin signaling	R-MMU-2682334	2	26	38	72797	1.47362e+16	8.55484	0.00017109700000000002	Mmp9,Mmp2
Hemostasis	R-MMU-109582	3	26	278	72797	3.02146e+16	0.00013421399999999999	0.00026283599999999996	Timp1,Itgb3,Fn1
Signaling by MET	R-MMU-6806834	2	26	57	72797	9824156545209170	0.00019340900000000002	0.00037103	Col3a1,Fn1
Cell surface interactions at the vascular wall	R-MMU-202733	2	26	73	72797	76709167544784	0.000317354	0.000596625	Itgb3,Fn1
RAF/MAP kinase cascade	R-MMU-5673001	2	26	149	72797	3.75823e+16	0.00130947	0.00241353	Itgb3,Fn1
Fibronectin matrix formation	R-MMU-1566977	1	26	4	72797	6999711538461530	0.00142789	0.00248559	Fn1
CLEC7A/inflammasome pathway	R-MMU-5660668	1	26	4	72797	6999711538461530	0.00142789	0.00248559	Il1b
MAPK1/MAPK3 signaling	R-MMU-5684996	2	26	155	72797	3.61275e+16	0.00141556	0.00255889	Itgb3,Fn1
Regulation of gene expression by Hypoxia-inducible Factor	R-MMU-1234158	1	26	5	72797	5599769230769230	0.00178456	0.00289222	Hif1a
PTK6 promotes HIF1A stabilization	R-MMU-8857538	1	26	5	72797	5599769230769230	0.00178456	0.00289222	Hif1a
O-glycosylation of TSR domain-containing proteins	R-MMU-5173214	1	26	5	72797	5599769230769230	0.00178456	0.00289222	Thbs2
MAPK family signaling cascades	R-MMU-5683057	2	26	171	72797	3274718848403050	0.0017179000000000003	0.00293604	Itgb3,Fn1
Interleukin-1 processing	R-MMU-448706	1	26	7	72797	3999835164835160	0.00249753	0.00397911	Il1b
EGFR Transactivation by Gastrin	R-MMU-2179392	1	26	8	72797	3.49986e+16	0.00285383	0.004471	Mmp3
NCAM1 interactions	R-MMU-419037	1	26	9	72797	3110982905982900	0.00321001	0.00494657	Col3a1
PECAM1 interactions	R-MMU-210990	1	26	12	72797	2.33324e+16	0.0042778	0.0064857	Itgb3
Adherens junctions interactions	R-MMU-418990	1	26	13	72797	2.15376e+16	0.00463349	0.00691347	Ang
Gastrin-CREB signalling pathway via PKC and MAPK	R-MMU-881907	1	26	15	72797	1.86659e+16	0.0053445	0.00784974	Mmp3
Signal transduction by L1	R-MMU-445144	1	26	18	72797	1555491452991450	0.0064101	0.00926999	Itgb3
Cell-cell junction organization	R-MMU-421270	1	26	19	72797	1.47362e+16	0.00676506	0.00949128	Ang
Oxygen-dependent proline hydroxylation of Hypoxia-inducible Factor Alpha	R-MMU-1234176	1	26	19	72797	1.47362e+16	0.00676506	0.00949128	Hif1a
O-linked glycosylation	R-MMU-5173105	1	26	20	72797	1.39994e+16	0.00711989	0.0098422	Thbs2
Collagen chain trimerization	R-MMU-8948216	1	26	21	72797	1.33328e+16	0.0074746000000000005	0.010182799999999999	Col3a1
NCAM signaling for neurite out-growth	R-MMU-375165	1	26	22	72797	1.27267e+16	0.0078292	0.0105135	Col3a1
Cellular response to hypoxia	R-MMU-1234174	1	26	23	72797	1217341137123740	0.00818366	0.010834700000000001	Hif1a
Collagen biosynthesis and modifying enzymes	R-MMU-1650814	1	26	27	72797	1.03699e+16	0.00960032	0.0125338	Col3a1
Immunoregulatory interactions between a Lymphoid and a non-Lymphoid cell	R-MMU-198933	1	26	29	72797	965477453580902	0.0103079	0.0132732	Col3a1
Signaling by SCF-KIT	R-MMU-1433557	1	26	34	72797	8234954751131220	0.012074799999999998	0.0153382	Mmp9
Cell junction organization	R-MMU-446728	1	26	36	72797	7777457264957260	0.0127807	0.0160185	Ang
Signaling by PTK6	R-MMU-8848021	1	26	38	72797	7368117408906880	0.013486099999999999	0.0164636	Hif1a
Signaling by Non-Receptor Tyrosine Kinases	R-MMU-9006927	1	26	38	72797	7368117408906880	0.013486099999999999	0.0164636	Hif1a
Interleukin-1 signaling	R-MMU-9020702	1	26	46	72797	608670568561873	0.0163029	0.019155900000000003	Il1b
L1CAM interactions	R-MMU-373760	1	26	46	72797	608670568561873	0.0163029	0.019155900000000003	Itgb3
CLEC7A (Dectin-1) signaling	R-MMU-5607764	1	26	45	72797	6221965811965810	0.0159512	0.0192233	Il1b
Neddylation	R-MMU-8951664	1	26	49	72797	5.71405e+16	0.0173572	0.020142900000000002	Hif1a
Cell-Cell communication	R-MMU-1500931	1	26	51	72797	5.48997e+16	0.0180595	0.0207023	Ang
Interleukin-1 family signaling	R-MMU-446652	1	26	55	72797	5.0907e+16	0.019462599999999997	0.022042	Il1b
C-type lectin receptors (CLRs)	R-MMU-5621481	1	26	62	72797	4515942928039700	0.021913299999999997	0.024522099999999998	Il1b
VEGFA-VEGFR2 Pathway	R-MMU-4420097	1	26	70	72797	3999835164835160	0.024707	0.0273231	Itgb3
Signaling by VEGF	R-MMU-194138	1	26	75	72797	3733179487179480	0.026449200000000003	0.0289095	Itgb3
Ub-specific processing proteases	R-MMU-5689880	1	26	85	72797	3.29398e+16	0.0299245	0.0323322	Hif1a
G alpha (q) signalling events	R-MMU-416476	1	26	88	72797	3181687062937060	0.030964699999999998	0.033076	Mmp3
Deubiquitination	R-MMU-5688426	1	26	120	72797	2.33324e+16	0.0419944	0.0443536	Hif1a
C57BL/6J only
Panther
description	annotation_id	genes_found	input_size	term_genes	genes_universe	relative_enrichment	pval	pval_adj	genes
Integrin signalling pathway	P00034	11	44	70	72797	2599892857142850	2.12601e-19	3.61421e-18	Col1a1,Col6a1,Col5a1,Col4a2,Col4a1,Itgb2,Itgb1,Itgax,Itgae,Itga5,Itga4
Inflammation mediated by chemokine and cytokine signaling pathway	P00031	5	44	92	72797	8991724308300390	0.000301576	0.00025634	Col6a1,Cxcr4,Itgb2,Itgb1,Itga4
Angiogenesis	P00005	3	44	80	72797	6.20429e+16	1.63828	9.28359	Tek,Fgf2,F3
Alzheimer disease-presenilin pathway	P00004	2	44	21	72797	1.57569e+16	7.44297	0.00031632599999999997	Mmp19,Mmp14
Interleukin signaling pathway	P00036	2	44	41	72797	8070620842572060	0.000288405	0.0009805760000000001	Stat4,Il10ra
EGF receptor signaling pathway	P00018	2	44	65	72797	5090699300699300	0.000724853	0.00205375	Stat4,Nrg4
Gonadotropin-releasing hormone receptor pathway	P06664	2	44	99	72797	3342378328741960	0.00166861	0.00405233	Mmp14,Itgb1
Blood coagulation	P00011	1	44	6	72797	2757462121212120	0.00362117	0.00769499	F3
Axon guidance mediated by semaphorins	P00007	1	44	8	72797	2068096590909090	0.00482538	0.0091146	Nrp1
JAK/STAT signaling pathway	P00038	1	44	9	72797	1.83831e+16	0.00542695	0.00922581	Stat4
Axon guidance mediated by Slit/Robo	P00008	1	44	11	72797	1.50407e+16	0.00662902	0.0102449	Cxcr4
Cadherin signaling pathway	P00012	1	44	19	72797	8707775119617220	0.0114231	0.0161828	Cdh5
Oxidative stress response	P00046	1	44	22	72797	7520351239669420	0.0132151	0.0172813	Mef2c
p38 MAPK pathway	P05918	1	44	26	72797	6363374125874120	0.0155994	0.0189422	Mef2c
FGF signaling pathway	P00021	1	44	58	72797	2852547021943570	0.0344725	0.039068900000000004	Fgf2
Wnt signaling pathway	P00057	1	44	68	72797	2.43305e+16	0.0402975	0.0402975	Cdh5
PDGF signaling pathway	P00047	1	44	66	72797	2506783746556470	0.0391353	0.0415812	Stat4
Reactome
description	annotation_id	genes_found	input_size	term_genes	genes_universe	relative_enrichment	pval	pval_adj	genes
Extracellular matrix organization	R-MMU-1474244	20	44	141	72797	2.34678e+16	2.28173e-38	3.67358e-36	Mmp19,Col1a1,Col6a1,Col5a1,Col4a2,Col4a1,Adamts5,Sparc,Pecam1,Mmp14,Mmp11,Adamts2,Itgb2,Itgb1,Itgax,Itgae,Itga5,Itga4,Emilin1,Fgf2
Integrin cell surface interactions	R-MMU-216083	12	44	55	72797	3.60977e+16	1.96822e-12	1.58442e-10	Col1a1,Col6a1,Col5a1,Col4a2,Col4a1,Pecam1,Itgb2,Itgb1,Itgax,Itgae,Itga5,Itga4
Cell surface interactions at the vascular wall	R-MMU-202733	10	44	76	72797	2.17694e+16	2.00068e-16	8.05275e-05	Col1a1,Tek,Selp,Sele,Pecam1,Itgb2,Itgb1,Itgax,Itga5,Itga4
Hemostasis	R-MMU-109582	13	44	283	72797	7600072277545770	1.63515e-16	8.77529e-15	Col1a1,Tek,Sparc,Selp,Sele,Pecam1,Itgb2,Itgb1,Itgax,Itga5,Itga4,F3,Ecm1
Degradation of the extracellular matrix	R-MMU-1474228	9	44	69	72797	2158013833992090	2.47541e-14	0.00797082	Mmp19,Col1a1,Col6a1,Col5a1,Col4a2,Col4a1,Adamts5,Mmp14,Mmp11
Collagen degradation	R-MMU-1442490	7	44	36	72797	3.21704e+16	1.46945e-11	39.4303	Col1a1,Col6a1,Col5a1,Col4a2,Col4a1,Mmp14,Mmp11
Signaling by Receptor Tyrosine Kinases	R-MMU-9006934	10	44	283	72797	5846209444265980	14.839	3.41298e-09	Col1a1,Col6a1,Col5a1,Col4a2,Col4a1,Cdh5,Thbs3,Nrp1,Itgb1,Fgf2
Developmental Biology	R-MMU-1266738	9	44	222	72797	6707340294840290	125.186	2519.37	Col6a1,Col5a1,Col4a2,Col4a1,Cxcr4,Nrp1,Mef2c,Itgb1,Itga5
Non-integrin membrane-ECM interactions	R-MMU-3000171	6	44	30	72797	3308954545454540	200.652	3.2305e-09	Col1a1,Col5a1,Col4a2,Col4a1,Itgb1,Fgf2
ECM proteoglycans	R-MMU-3000178	6	44	30	72797	3308954545454540	200.652	3.2305e-09	Col1a1,Col6a1,Col5a1,Sparc,Itgb1,Itgax
Signal Transduction	R-MMU-162582	13	44	1021	72797	2.10658e+16	2.61935e-09	3833.78	Col1a1,Col6a1,Col5a1,Col4a2,Col4a1,Cxcr4,Cdh5,Thbs3,Tek,Nrp1,Itgb1,Fgf2,S1pr1
Collagen biosynthesis and modifying enzymes	R-MMU-1650814	6	44	32	72797	3102144886363630	305.952	4104.86	Col1a1,Col6a1,Col5a1,Col4a2,Col4a1,Adamts2
Nervous system development	R-MMU-9675108	8	44	179	72797	7394311833417970	1875.21	21564.9	Col6a1,Col5a1,Col4a2,Col4a1,Cxcr4,Nrp1,Itgb1,Itga5
Axon guidance	R-MMU-422475	8	44	178	72797	743585291113381	1.79219e-08	2.21955e-07	Col6a1,Col5a1,Col4a2,Col4a1,Cxcr4,Nrp1,Itgb1,Itga5
Collagen formation	R-MMU-1474290	6	44	47	72797	2112098646034810	3.60101e-08	3.86508e-07	Col1a1,Col6a1,Col5a1,Col4a2,Col4a1,Adamts2
Collagen chain trimerization	R-MMU-8948216	5	44	25	72797	3308954545454540	33571.2	3.37811e-06	Col1a1,Col6a1,Col5a1,Col4a2,Col4a1
Assembly of collagen fibrils and other multimeric structures	R-MMU-2022090	5	44	39	72797	2.12112e+16	3.61536e-06	3.42396e+06	Col1a1,Col6a1,Col5a1,Col4a2,Col4a1
Signaling by PDGF	R-MMU-186797	5	44	42	72797	1.96962e+16	5.33446e-06	477138	Col6a1,Col5a1,Col4a2,Col4a1,Thbs3
NCAM1 interactions	R-MMU-419037	4	44	12	72797	5514924242424240	5.72287e-06	484938	Col6a1,Col5a1,Col4a2,Col4a1
NCAM signaling for neurite out-growth	R-MMU-375165	4	44	25	72797	2.64716e+16	14541800	0.00117061	Col6a1,Col5a1,Col4a2,Col4a1
Immunoregulatory interactions between a Lymphoid and a non-Lymphoid cell	R-MMU-198933	4	44	29	72797	2282037617554850	0.000272549	2.08954e+08	Col1a1,Itgb2,Itgb1,Itga4
Immune System	R-MMU-168256	8	44	752	72797	1.76008e+16	0.00159545	0.0116758	Col1a1,Stat4,Pecam1,Itgb2,Itgb1,Itgax,Itga4,Il10ra
Anchoring fibril formation	R-MMU-2214320	3	44	10	72797	4963431818181810	246459000	0.0172521	Col1a1,Col4a2,Col4a1
Crosslinking of collagen fibrils	R-MMU-2243919	3	44	11	72797	4.51221e+16	338738000	0.0227237	Col1a1,Col4a2,Col4a1
Platelet activation, signaling and aggregation	R-MMU-76002	5	44	151	72797	5.4784e+16	365464000	0.0235359	Col1a1,Sparc,Selp,Pecam1,Ecm1
Platelet degranulation	R-MMU-114608	4	44	62	72797	1.0674e+16	63092300	0.0390687	Sparc,Selp,Pecam1,Ecm1
Response to elevated platelet cytosolic Ca2+	R-MMU-76005	4	44	67	72797	9877476255088190	0.00864986	0.0515788	Sparc,Selp,Pecam1,Ecm1
Laminin interactions	R-MMU-3000157	3	44	17	72797	2919665775401060	0.0139248	0.0773065	Col4a2,Col4a1,Itgb1
MET activates PTK2 signaling	R-MMU-8874081	3	44	17	72797	2919665775401060	0.0139248	0.0773065	Col1a1,Col5a1,Itgb1
Signal transduction by L1	R-MMU-445144	3	44	18	72797	2757462121212120	0.0167027	8.96377e+08	Nrp1,Itgb1,Itga5
Elastic fibre formation	R-MMU-1566948	3	44	19	72797	2.61233e+16	0.0019826	0.102968	Itgb1,Itga5,Emilin1
MET promotes cell motility	R-MMU-8875878	3	44	26	72797	1.90901e+16	0.0530398	0.266856	Col1a1,Col5a1,Itgb1
Fibronectin matrix formation	R-MMU-1566977	2	44	4	72797	8272386363636360	0.214051	1.04431	Itgb1,Itga5
L1CAM interactions	R-MMU-373760	3	44	46	72797	1.07901e+16	0.307066	1.45405e+11	Nrp1,Itgb1,Itga5
Signaling by MET	R-MMU-6806834	3	44	58	72797	8557641065830720	0.621012	285665000000	Col1a1,Col5a1,Itgb1
O-glycosylation of TSR domain-containing proteins	R-MMU-5173214	2	44	7	72797	4.72708e+16	0.748314	3.34663	Adamts5,Adamts2
Adaptive Immune System	R-MMU-1280218	4	44	281	72797	2355127790359100	2.61213	0.000113663	Col1a1,Itgb2,Itgb1,Itga4
Syndecan interactions	R-MMU-3000170	2	44	15	72797	2205969696969690	3.73008	0.000158038	Itgb1,Fgf2
Molecules associated with elastic fibres	R-MMU-2129379	2	44	16	72797	2068096590909090	42613100000	0.000175915	Itgb1,Emilin1
Activation of Matrix Metalloproteinases	R-MMU-1592389	2	44	21	72797	1.57569e+16	7.44297	0.000299579	Mmp14,Mmp11
O-linked glycosylation	R-MMU-5173105	2	44	22	72797	1.50407e+16	8.18411	0.000321376	Adamts5,Adamts2
Cell junction organization	R-MMU-446728	2	44	36	72797	9191540404040400	0.000222005	0.0008510210000000001	Cdh5,Itgb1
Cell-Cell communication	R-MMU-1500931	2	44	51	72797	6488146167557930	0.000446715	0.00167259	Cdh5,Itgb1
Neutrophil degranulation	R-MMU-6798695	3	44	249	72797	1.99335e+16	0.000472065	0.00172733	Pecam1,Itgb2,Itgax
Signaling by VEGF	R-MMU-194138	2	44	76	72797	4353887559808610	0.000989004	0.00353844	Cdh5,Nrp1
Phosphate bond hydrolysis by NTPDase proteins	R-MMU-8850843	1	44	2	72797	8272386363636360	0.00120848	0.00405346	Entpd1
Response to metal ions	R-MMU-5660526	1	44	2	72797	8272386363636360	0.00120848	0.00405346	Mt3
Metallothioneins bind metals	R-MMU-5661231	1	44	2	72797	8272386363636360	0.00120848	0.00405346	Mt3
Class A/1 (Rhodopsin-like receptors)	R-MMU-373076	2	44	104	72797	3181687062937060	0.00183879	0.00558575	Cxcr4,S1pr1
Scavenging by Class H Receptors	R-MMU-3000497	1	44	3	72797	5514924242424240	0.00181219	0.00561082	Sparc
Interleukin-10 signaling	R-MMU-6783783	1	44	3	72797	5514924242424240	0.00181219	0.00561082	Il10ra
Neurophilin interactions with VEGF and VEGFR	R-MMU-194306	1	44	3	72797	5514924242424240	0.00181219	0.00561082	Nrp1
MET interacts with TNS proteins	R-MMU-8875513	1	44	3	72797	5514924242424240	0.00181219	0.00561082	Itgb1
FGFR1b ligand binding and activation	R-MMU-190370	1	44	4	72797	4136193181818180	0.00241554	0.00707095	Fgf2
Localization of the PINCH-ILK-PARVIN complex to focal adhesions	R-MMU-446343	1	44	4	72797	4136193181818180	0.00241554	0.00707095	Itgb1
GPCR ligand binding	R-MMU-500792	2	44	124	72797	2.66851e+16	0.00259813	0.00746961	Cxcr4,S1pr1
Extrinsic Pathway of Fibrin Clot Formation	R-MMU-140834	1	44	5	72797	3308954545454540	0.00301853	0.00837904	F3
Lysosphingolipid and LPA receptors	R-MMU-419408	1	44	5	72797	3308954545454540	0.00301853	0.00837904	S1pr1
Interleukin-21 signaling	R-MMU-9020958	1	44	6	72797	2757462121212120	0.00362117	0.00910951	Stat4
Regulation of gene expression by Hypoxia-inducible Factor	R-MMU-1234158	1	44	6	72797	2757462121212120	0.00362117	0.00910951	Epas1
FGFR2b ligand binding and activation	R-MMU-190377	1	44	6	72797	2757462121212120	0.00362117	0.00910951	Fgf2
Interleukin-12 signaling	R-MMU-9020591	1	44	6	72797	2757462121212120	0.00362117	0.00910951	Stat4
Post-translational protein modification	R-MMU-597592	3	44	497	72797	9986784342418140	0.00340323	0.00928679	Adamts5,Adamts2,Epas1
RAF/MAP kinase cascade	R-MMU-5673001	2	44	150	72797	2.20597e+16	0.00376955	0.00933688	Tek,Fgf2
Innate Immune System	R-MMU-168249	3	44	507	72797	9789806347498650	0.00359816	0.00965505	Pecam1,Itgb2,Itgax
Interleukin-23 signaling	R-MMU-9020933	1	44	7	72797	2.36354e+16	0.00422345	0.00971394	Stat4
SEMA3A-Plexin repulsion signaling by inhibiting Integrin adhesion	R-MMU-399955	1	44	7	72797	2.36354e+16	0.00422345	0.00971394	Nrp1
Interleukin-35 Signalling	R-MMU-8984722	1	44	7	72797	2.36354e+16	0.00422345	0.00971394	Stat4
Signaling by Interleukins	R-MMU-449147	2	44	156	72797	2.12112e+16	0.00406884	0.00977737	Stat4,Il10ra
MAPK1/MAPK3 signaling	R-MMU-5684996	2	44	156	72797	2.12112e+16	0.00406884	0.00977737	Tek,Fgf2
Cellular responses to external stimuli	R-MMU-8953897	2	44	165	72797	2005426997245170	0.00453783	0.01029	Mt3,Epas1
Platelet Adhesion to exposed collagen	R-MMU-75892	1	44	8	72797	2068096590909090	0.00482538	0.0107901	Col1a1
MAPK family signaling cascades	R-MMU-5683057	2	44	172	72797	1.92381e+16	0.00491907	0.0108489	Tek,Fgf2
Metabolism of proteins	R-MMU-392499	3	44	588	72797	8441210575139140	0.00543035	0.0110669	Adamts5,Adamts2,Epas1
FGFRL1 modulation of FGFR1 signaling	R-MMU-5658623	1	44	9	72797	1.83831e+16	0.00542695	0.011201799999999998	Fgf2
Chemokine receptors bind chemokines	R-MMU-380108	1	44	9	72797	1.83831e+16	0.00542695	0.011201799999999998	Cxcr4
GP1b-IX-V activation signalling	R-MMU-430116	1	44	9	72797	1.83831e+16	0.00542695	0.011201799999999998	Col1a1
FGFR1c ligand binding and activation	R-MMU-190373	1	44	9	72797	1.83831e+16	0.00542695	0.011201799999999998	Fgf2
Interleukin-20 family signaling	R-MMU-8854691	1	44	9	72797	1.83831e+16	0.00542695	0.011201799999999998	Stat4
FGFR3 ligand binding and activation	R-MMU-190239	1	44	10	72797	1.65448e+16	0.00602816	0.011554	Fgf2
Phospholipase C-mediated cascade; FGFR3	R-MMU-5654227	1	44	10	72797	1.65448e+16	0.00602816	0.011554	Fgf2
FGFR4 ligand binding and activation	R-MMU-190322	1	44	10	72797	1.65448e+16	0.00602816	0.011554	Fgf2
CRMPs in Sema3A signaling	R-MMU-399956	1	44	10	72797	1.65448e+16	0.00602816	0.011554	Nrp1
FGFR3c ligand binding and activation	R-MMU-190372	1	44	10	72797	1.65448e+16	0.00602816	0.011554	Fgf2
Phospholipase C-mediated cascade; FGFR4	R-MMU-5654228	1	44	11	72797	1.50407e+16	0.00662902	0.012128100000000001	Fgf2
Sema3A PAK dependent Axon repulsion	R-MMU-399954	1	44	11	72797	1.50407e+16	0.00662902	0.012128100000000001	Nrp1
FGFR1 ligand binding and activation	R-MMU-190242	1	44	11	72797	1.50407e+16	0.00662902	0.012128100000000001	Fgf2
FGFR2c ligand binding and activation	R-MMU-190375	1	44	11	72797	1.50407e+16	0.00662902	0.012128100000000001	Fgf2
Cell-extracellular matrix interactions	R-MMU-446353	1	44	12	72797	1.37873e+16	0.00722953	0.012651700000000002	Itgb1
Phospholipase C-mediated cascade: FGFR1	R-MMU-5654219	1	44	12	72797	1.37873e+16	0.00722953	0.012651700000000002	Fgf2
Basigin interactions	R-MMU-210991	1	44	12	72797	1.37873e+16	0.00722953	0.012651700000000002	Itgb1
PECAM1 interactions	R-MMU-210990	1	44	12	72797	1.37873e+16	0.00722953	0.012651700000000002	Pecam1
Interleukin-12 family signaling	R-MMU-447115	1	44	13	72797	1.27267e+16	0.00782968	0.012995699999999999	Stat4
Nucleobase catabolism	R-MMU-8956319	1	44	13	72797	1.27267e+16	0.00782968	0.012995699999999999	Entpd1
Adherens junctions interactions	R-MMU-418990	1	44	13	72797	1.27267e+16	0.00782968	0.012995699999999999	Cdh5
Platelet sensitization by LDL	R-MMU-432142	1	44	13	72797	1.27267e+16	0.00782968	0.012995699999999999	Pecam1
Cytokine Signaling in Immune system	R-MMU-1280215	2	44	217	72797	1.52486e+16	0.00770563	0.0133399	Stat4,Il10ra
Phospholipase C-mediated cascade; FGFR2	R-MMU-5654221	1	44	14	72797	1.18177e+16	0.00842947	0.0134371	Fgf2
FGFR2 ligand binding and activation	R-MMU-190241	1	44	14	72797	1.18177e+16	0.00842947	0.0134371	Fgf2
SHC-mediated cascade:FGFR3	R-MMU-5654704	1	44	14	72797	1.18177e+16	0.00842947	0.0134371	Fgf2
Myogenesis	R-MMU-525793	1	44	14	72797	1.18177e+16	0.00842947	0.0134371	Mef2c
Signaling by ROBO receptors	R-MMU-376176	1	44	15	72797	1.10298e+16	0.00902891	0.013844299999999999	Cxcr4
PI-3K cascade:FGFR3	R-MMU-5654710	1	44	15	72797	1.10298e+16	0.00902891	0.013844299999999999	Fgf2
SHC-mediated cascade:FGFR4	R-MMU-5654719	1	44	15	72797	1.10298e+16	0.00902891	0.013844299999999999	Fgf2
Tie2 Signaling	R-MMU-210993	1	44	15	72797	1.10298e+16	0.00902891	0.013844299999999999	Tek
SHC-mediated cascade:FGFR1	R-MMU-5654688	1	44	16	72797	1.03405e+16	0.009628	0.0143529	Fgf2
FRS-mediated FGFR3 signaling	R-MMU-5654706	1	44	16	72797	1.03405e+16	0.009628	0.0143529	Fgf2
PI-3K cascade:FGFR4	R-MMU-5654720	1	44	16	72797	1.03405e+16	0.009628	0.0143529	Fgf2
PI-3K cascade:FGFR1	R-MMU-5654689	1	44	17	72797	9732219251336890	0.010226700000000002	0.014968200000000001	Fgf2
FRS-mediated FGFR4 signaling	R-MMU-5654712	1	44	17	72797	9732219251336890	0.010226700000000002	0.014968200000000001	Fgf2
FRS-mediated FGFR1 signaling	R-MMU-5654693	1	44	18	72797	9191540404040400	0.0108251	0.0155611	Fgf2
SHC-mediated cascade:FGFR2	R-MMU-5654699	1	44	18	72797	9191540404040400	0.0108251	0.0155611	Fgf2
Binding and Uptake of Ligands by Scavenger Receptors	R-MMU-2173782	1	44	19	72797	8707775119617220	0.0114231	0.0159924	Sparc
PI-3K cascade:FGFR2	R-MMU-5654695	1	44	19	72797	8707775119617220	0.0114231	0.0159924	Fgf2
Cell-cell junction organization	R-MMU-421270	1	44	19	72797	8707775119617220	0.0114231	0.0159924	Cdh5
Oxygen-dependent proline hydroxylation of Hypoxia-inducible Factor Alpha	R-MMU-1234176	1	44	20	72797	8272386363636360	0.0120208	0.0164013	Epas1
FRS-mediated FGFR2 signaling	R-MMU-5654700	1	44	20	72797	8272386363636360	0.0120208	0.0164013	Fgf2
Signaling by GPCR	R-MMU-372790	2	44	272	72797	1.21653e+16	0.0118667	0.016470099999999998	Cxcr4,S1pr1
Downstream signaling of activated FGFR3	R-MMU-5654708	1	44	21	72797	7878463203463200	0.0126181	0.0170716	Fgf2
Downstream signaling of activated FGFR4	R-MMU-5654716	1	44	22	72797	7520351239669420	0.0132151	0.0177303	Fgf2
VEGFR2 mediated vascular permeability	R-MMU-5218920	1	44	23	72797	7193379446640310	0.013811700000000001	0.018377599999999997	Cdh5
Cellular response to hypoxia	R-MMU-1234174	1	44	24	72797	6893655303030300	0.014408	0.0188592	Epas1
Downstream signaling of activated FGFR1	R-MMU-5654687	1	44	24	72797	6893655303030300	0.014408	0.0188592	Fgf2
Downstream signaling of activated FGFR2	R-MMU-5654696	1	44	25	72797	6617909090909090	0.015003899999999999	0.019325	Fgf2
Negative regulation of FGFR3 signaling	R-MMU-5654732	1	44	25	72797	6617909090909090	0.015003899999999999	0.019325	Fgf2
Negative regulation of FGFR4 signaling	R-MMU-5654733	1	44	26	72797	6363374125874120	0.0155994	0.019932599999999998	Fgf2
Metabolism of nucleotides	R-MMU-15869	1	44	27	72797	6.12769e+16	0.0161946	0.020369799999999997	Entpd1
Negative regulation of FGFR1 signaling	R-MMU-5654726	1	44	27	72797	6.12769e+16	0.0161946	0.020369799999999997	Fgf2
Interleukin-2 family signaling	R-MMU-451927	1	44	28	72797	5908847402597400	0.016789500000000002	0.020954300000000002	Stat4
Negative regulation of FGFR2 signaling	R-MMU-5654727	1	44	29	72797	5705094043887140	0.017384	0.0215294	Fgf2
Formation of Fibrin Clot (Clotting Cascade)	R-MMU-140877	1	44	30	72797	5514924242424240	0.017978099999999997	0.021927900000000004	F3
Platelet Aggregation (Plug Formation)	R-MMU-76009	1	44	30	72797	5514924242424240	0.017978099999999997	0.021927900000000004	Col1a1
GPVI-mediated activation cascade	R-MMU-114604	1	44	31	72797	5.33702e+16	0.018571900000000002	0.0224818	Col1a1
Semaphorin interactions	R-MMU-373755	1	44	35	72797	4.72708e+16	0.020943599999999996	0.0244342	Nrp1
IRS-mediated signalling	R-MMU-112399	1	44	35	72797	4.72708e+16	0.020943599999999996	0.0244342	Fgf2
Signaling by FGFR3	R-MMU-5654741	1	44	35	72797	4.72708e+16	0.020943599999999996	0.0244342	Fgf2
Signaling by FGFR4	R-MMU-5654743	1	44	35	72797	4.72708e+16	0.020943599999999996	0.0244342	Fgf2
PI3K Cascade	R-MMU-109704	1	44	34	72797	4.86611e+16	0.0203512	0.024451900000000002	Fgf2
Platelet homeostasis	R-MMU-418346	1	44	38	72797	4353887559808610	0.0227187	0.026314499999999998	Pecam1
IRS-related events triggered by IGF1R	R-MMU-2428928	1	44	39	72797	4242249417249410	0.0233097	0.026806200000000002	Fgf2
IGF1R signaling cascade	R-MMU-2428924	1	44	40	72797	4.13619e+16	0.023900400000000002	0.0270983	Fgf2
Signaling by FGFR1	R-MMU-5654736	1	44	40	72797	4.13619e+16	0.023900400000000002	0.0270983	Fgf2
Insulin receptor signalling cascade	R-MMU-74751	1	44	41	72797	4.03531e+16	0.0244907	0.0273819	Fgf2
Signaling by Type 1 Insulin-like Growth Factor 1 Receptor (IGF1R)	R-MMU-2404192	1	44	41	72797	4.03531e+16	0.0244907	0.0273819	Fgf2
Signaling by FGFR2	R-MMU-5654738	1	44	45	72797	3676616161616160	0.026848400000000005	0.029811	Fgf2
Peptide ligand-binding receptors	R-MMU-375276	1	44	46	72797	3.59669e+16	0.027436900000000004	0.03005	Cxcr4
Signaling by Insulin receptor	R-MMU-74752	1	44	46	72797	3.59669e+16	0.027436900000000004	0.03005	Fgf2
Neddylation	R-MMU-8951664	1	44	50	72797	3308954545454540	0.0297877	0.0324042	Epas1
Signaling by FGFR	R-MMU-190236	1	44	52	72797	3181687062937060	0.030961000000000002	0.0334545	Fgf2
VEGFA-VEGFR2 Pathway	R-MMU-4420097	1	44	71	72797	2330249679897560	0.0420383	0.045121100000000004	Cdh5
db/db only
Panther
description	annotation_id	genes_found	input_size	term_genes	genes_universe	relative_enrichment	pval	pval_adj	genes
Inflammation mediated by chemokine and cytokine signaling pathway	P00031	2	18	90	72797	8987283950617280	0.000228299	0.00182639	Ccl11,Il6
Blood coagulation	P00011	1	18	6	72797	6740462962962960	0.00148271	0.0039539	Plau
Plasminogen activating cascade	P00050	1	18	4	72797	1.01107e+16	0.000988705	0.00395482	Plau
Interleukin signaling pathway	P00036	1	18	40	72797	1.01107e+16	0.0098456	0.0196912	Il6
EGF receptor signaling pathway	P00018	1	18	64	72797	6319184027777770	0.0157089	0.0209453	Tgfa
Angiogenesis	P00005	1	18	78	72797	5184971509971500	0.0191141	0.0218446	Angpt1
Integrin signalling pathway	P00034	1	18	60	72797	6740462962962960	0.014734	0.023574400000000002	Col18a1
Gonadotropin-releasing hormone receptor pathway	P06664	1	18	99	72797	4085129068462400	0.0242009	0.0242009	Ptger2
Reactome
description	annotation_id	genes_found	input_size	term_genes	genes_universe	relative_enrichment	pval	pval_adj	genes
Signal Transduction	R-MMU-162582	8	18	1016	72797	3184470691163600	5.41641e-06	0.000454979	Vegfb,Tgfa,Ptger2,Artn,Il6,Hc,Flt1,Angpt1
Immune System	R-MMU-168256	7	18	756	72797	3.7447e+16	3.65142e+06	0.00153359	Csf3,Tnfsf12,Cd40,Plau,Anpep,Il6,Hc
MAPK1/MAPK3 signaling	R-MMU-5684996	4	18	158	72797	1.02387e+16	0.00638295	17872200000	Tgfa,Artn,Il6,Angpt1
MAPK family signaling cascades	R-MMU-5683057	4	18	174	72797	9297190293742010	9.39849e+07	0.197368	Tgfa,Artn,Il6,Angpt1
Cytokine Signaling in Immune system	R-MMU-1280215	4	18	220	72797	7353232323232320	0.0240239	0.403602	Csf3,Tnfsf12,Cd40,Il6
VEGF binds to VEGFR leading to receptor dimerization	R-MMU-195399	2	18	5	72797	1617711111111110	0.0577178	6926130000	Vegfb,Flt1
VEGF ligand-receptor interactions	R-MMU-194313	2	18	5	72797	1617711111111110	0.0577178	6926130000	Vegfb,Flt1
TNF receptor superfamily (TNFSF) members mediating non-canonical NF-kB pathway	R-MMU-5676594	2	18	11	72797	7353232323232320	0.317169	3.33027	Tnfsf12,Cd40
RAF/MAP kinase cascade	R-MMU-5673001	3	18	152	72797	7982127192982450	0.711668	6.64224	Tgfa,Artn,Angpt1
TNFR2 non-canonical NF-kB pathway	R-MMU-5668541	2	18	31	72797	260921146953405	2.67367	0.00022458799999999998	Tnfsf12,Cd40
Hemostasis	R-MMU-109582	3	18	281	72797	4317734282325020	0.44481	0.000311367	Vegfb,Plau,Angpt1
Signaling by Receptor Tyrosine Kinases	R-MMU-9006934	3	18	278	72797	4364328537170260	4.30864	0.000329024	Vegfb,Tgfa,Flt1
Signaling by VEGF	R-MMU-194138	2	18	76	72797	1.06428e+16	0.000162794	0.0010519	Vegfb,Flt1
Innate Immune System	R-MMU-168249	3	18	509	72797	238366077275704	0.000256441	0.00153865	Plau,Anpep,Hc
Class A/1 (Rhodopsin-like receptors)	R-MMU-373076	2	18	103	72797	78529665587918	0.00029887	0.00167367	Ptger2,Hc
GPCR ligand binding	R-MMU-500792	2	18	123	72797	6576061427280930	0.00042563599999999996	0.00223459	Ptger2,Hc
Neurophilin interactions with VEGF and VEGFR	R-MMU-194306	1	18	3	72797	1.34809e+16	0.0007416160000000001	0.00327872	Flt1
Terminal pathway of complement	R-MMU-166665	1	18	3	72797	1.34809e+16	0.0007416160000000001	0.00327872	Hc
Signaling by Interleukins	R-MMU-449147	2	18	157	72797	5151946213729650	0.000691252	0.0034156	Csf3,Il6
Activation of C3 and C5	R-MMU-174577	1	18	5	72797	8088555555555550	0.00123574	0.0051901000000000004	Hc
Prostanoid ligand receptors	R-MMU-391908	1	18	6	72797	6740462962962960	0.00148271	0.00593085	Ptger2
MAPK3 (ERK1) activation	R-MMU-110056	1	18	9	72797	4.49364e+16	0.00222329	0.00622521	Il6
Eicosanoid ligand-binding receptors	R-MMU-391903	1	18	9	72797	4.49364e+16	0.00222329	0.00622521	Ptger2
Interleukin-6 signaling	R-MMU-1059683	1	18	9	72797	4.49364e+16	0.00222329	0.00622521	Il6
Signaling by GPCR	R-MMU-372790	2	18	271	72797	2.98471e+16	0.00203097	0.00631856	Ptger2,Hc
Dissolution of Fibrin Clot	R-MMU-75205	1	18	8	72797	5055347222222220	0.00197649	0.00638557	Plau
EGFR interacts with phospholipase C-gamma	R-MMU-212718	1	18	8	72797	5055347222222220	0.00197649	0.00638557	Tgfa
MAPK1 (ERK2) activation	R-MMU-112411	1	18	8	72797	5055347222222220	0.00197649	0.00638557	Il6
Neutrophil degranulation	R-MMU-6798695	2	18	251	72797	3222532093846830	0.00174684	0.00666975	Plau,Anpep
GPCR downstream signalling	R-MMU-388396	2	18	260	72797	3110982905982900	0.00187215	0.00683742	Ptger2,Hc
GRB2 events in EGFR signaling	R-MMU-179812	1	18	11	72797	3.67662e+16	0.00271672	0.00691528	Tgfa
Interleukin-6 family signaling	R-MMU-6783589	1	18	11	72797	3.67662e+16	0.00271672	0.00691528	Il6
Other interleukin signaling	R-MMU-449836	1	18	11	72797	3.67662e+16	0.00271672	0.00691528	Csf3
SHC1 events in EGFR signaling	R-MMU-180336	1	18	12	72797	3.37023e+16	0.00296335	0.00732121	Tgfa
RAF-independent MAPK1/3 activation	R-MMU-112409	1	18	14	72797	2888769841269840	0.00345643	0.00829543	Il6
Laminin interactions	R-MMU-3000157	1	18	15	72797	2696185185185180	0.00370289	0.00840655	Col18a1
Tie2 Signaling	R-MMU-210993	1	18	15	72797	2696185185185180	0.00370289	0.00840655	Angpt1
GAB1 signalosome	R-MMU-180292	1	18	16	72797	2527673611111110	0.00394928	0.00873	Tgfa
Cargo concentration in the ER	R-MMU-5694530	1	18	20	72797	2.02214e+16	0.0049343	0.0098686	Tgfa
Collagen chain trimerization	R-MMU-8948216	1	18	20	72797	2.02214e+16	0.0049343	0.0098686	Col18a1
Regulation of Complement cascade	R-MMU-977606	1	18	20	72797	2.02214e+16	0.0049343	0.0098686	Hc
Activation of Matrix Metalloproteinases	R-MMU-1592389	1	18	19	72797	2.12857e+16	0.00468813	0.010097499999999999	Col18a1
EGFR downregulation	R-MMU-182971	1	18	25	72797	1617711111111110	0.00616428	0.0120418	Tgfa
Collagen biosynthesis and modifying enzymes	R-MMU-1650814	1	18	26	72797	1555491452991450	0.0064101	0.0122375	Col18a1
RET signaling	R-MMU-8853659	1	18	29	72797	1.39458e+16	0.00714723	0.0122524	Artn
Immunoregulatory interactions between a Lymphoid and a non-Lymphoid cell	R-MMU-198933	1	18	29	72797	1.39458e+16	0.00714723	0.0122524	Cd40
Collagen degradation	R-MMU-1442490	1	18	29	72797	1.39458e+16	0.00714723	0.0122524	Col18a1
Post-translational protein modification	R-MMU-597592	2	18	495	72797	1634051627384960	0.00656887	0.0122619	Tgfa,Il6
Complement cascade	R-MMU-166658	1	18	28	72797	1.44438e+16	0.00690158	0.0126029	Hc
COPII-mediated vesicle transport	R-MMU-204005	1	18	33	72797	1.22554e+16	0.00812926	0.0136572	Tgfa
Assembly of collagen fibrils and other multimeric structures	R-MMU-2022090	1	18	34	72797	1.18949e+16	0.00837462	0.0137935	Col18a1
Metabolism of proteins	R-MMU-392499	2	18	586	72797	1.3803e+16	0.00908754	0.014679900000000001	Tgfa,Il6
Signaling by EGFR	R-MMU-177929	1	18	40	72797	1.01107e+16	0.0098456	0.015604399999999997	Tgfa
Collagen formation	R-MMU-1474290	1	18	41	72797	9864092140921400	0.0100906	0.0156964	Col18a1
Peptide ligand-binding receptors	R-MMU-375276	1	18	45	72797	8987283950617280	0.0110698	0.0169067	Hc
G alpha (s) signalling events	R-MMU-418555	1	18	47	72797	8604846335697390	0.011559100000000001	0.0173387	Ptger2
Integrin cell surface interactions	R-MMU-216083	1	18	49	72797	8253628117913830	0.012048200000000002	0.017755299999999998	Col18a1
Extra-nuclear estrogen signaling	R-MMU-9009391	1	18	52	72797	7777457264957260	0.0127814	0.018511	Tgfa
Post-translational protein phosphorylation	R-MMU-8957275	1	18	57	72797	7095224171539960	0.014002200000000003	0.0199353	Il6
Degradation of the extracellular matrix	R-MMU-1474228	1	18	60	72797	6740462962962960	0.014734	0.0202894	Col18a1
Regulation of Insulin-like Growth Factor (IGF) transport and uptake by Insulin-like Growth Factor Binding Proteins (IGFBPs)	R-MMU-381426	1	18	60	72797	6740462962962960	0.014734	0.0202894	Il6
Platelet degranulation	R-MMU-114608	1	18	62	72797	6523028673835120	0.0152216	0.0202955	Vegfb
Cargo recognition for clathrin-mediated endocytosis	R-MMU-8856825	1	18	62	72797	6523028673835120	0.0152216	0.0202955	Tgfa
Response to elevated platelet cytosolic Ca2+	R-MMU-76005	1	18	67	72797	6036235489220560	0.0164396	0.021245	Vegfb
ER to Golgi Anterograde Transport	R-MMU-199977	1	18	66	72797	6127693602693600	0.0161961	0.021257299999999996	Tgfa
Cell surface interactions at the vascular wall	R-MMU-202733	1	18	74	72797	546524024024024	0.0181423	0.0230902	Angpt1
PI5P, PP2A and IER3 Regulate PI3K/AKT Signaling	R-MMU-6811558	1	18	81	72797	4992935528120710	0.0198423	0.024511099999999997	Tgfa
Transport to the Golgi and subsequent modification	R-MMU-948021	1	18	80	72797	5055347222222220	0.0195996	0.0245726	Tgfa
Clathrin-mediated endocytosis	R-MMU-8856828	1	18	85	72797	475797385620915	0.0208125	0.025336900000000002	Tgfa
Negative regulation of the PI3K/AKT network	R-MMU-199418	1	18	87	72797	4.6486e+16	0.021297200000000002	0.0255566	Tgfa
ESR-mediated signaling	R-MMU-8939211	1	18	90	72797	4493641975308640	0.0220239	0.026056400000000004	Tgfa
Asparagine N-linked glycosylation	R-MMU-446203	1	18	117	72797	3.45665e+16	0.028541200000000003	0.03284190000000001	Tgfa
Signaling by Nuclear Receptors	R-MMU-9006931	1	18	116	72797	3486446360153250	0.0283006	0.0330173	Tgfa
Extracellular matrix organization	R-MMU-1474244	1	18	129	72797	3.1351e+16	0.0314246	0.0356712	Col18a1
G alpha (i) signalling events	R-MMU-418594	1	18	134	72797	3.01812e+16	0.032623599999999996	0.0365385	Hc
PIP3 activates AKT signaling	R-MMU-1257604	1	18	142	72797	2.84808e+16	0.0345392	0.038174900000000005	Tgfa
Platelet activation, signaling and aggregation	R-MMU-76002	1	18	150	72797	2696185185185180	0.0364511	0.0397648	Vegfb
Intracellular signaling by second messengers	R-MMU-9006925	1	18	157	72797	2.57597e+16	0.0381211	0.0410535	Tgfa
Nervous system development	R-MMU-9675108	1	18	175	72797	2311015873015870	0.0424029	0.044523099999999996	Artn
Axon guidance	R-MMU-422475	1	18	174	72797	2.3243e+16	0.042165499999999995	0.0448342	Artn
